# Supplementary material for: Structural and Functional Insights into WRKY3 and WRKY4 Transcription Factors to Unravel the WRKY–DNA (W-Box) Complex Interaction in Tomato (Solanum lycopersicum L.). A Computational Approach
Source: Front Plant Sci. 2017 May 29;8:819. doi: 10.3389/fpls.2017.00819 (PMC5447077; doi:10.3389/fpls.2017.00819)
Supplement: Supplementary file 1 [file Table1.XLSX]

## Sheet: Sheet1
Protein (Node 2)	Accession ID( Node1)	Accession ID (Node2)	Accession ID (Node1)	Functional annotation (Node1)	Functional annotation (Node2)	Interactive Score
LePK6	Solyc03g081210.1.1	Solyc06g072340.2.1	Solyc03g081210.1.1	uncharacterized LOC101245853	protein TRANSPARENT TESTA GLABRA 1-like	0.933
LePK6	Solyc03g097340.1.1	Solyc06g072340.2.1	Solyc03g097340.1.1	uncharacterized LOC101245853	protein TRANSPARENT TESTA GLABRA 1-like	0.933
LePK6	Solyc04g082470.1.1	Solyc06g072340.2.1	Solyc04g082470.1.1	uncharacterized LOC101245853	WD repeat-containing protein LWD1-like	0.933
Solyc01g095640.1.1	Solyc03g097340.1.1	Solyc01g095640.1.1	Solyc03g097340.1.1	Uncharacterized protein	protein TRANSPARENT TESTA GLABRA 1-like	0.538
Solyc01g095640.1.1	Solyc03g120620.2.1	Solyc01g095640.1.1	Solyc03g120620.2.1	Uncharacterized protein	homeobox-leucine zipper protein GLABRA 2-like	0.53
Solyc01g095640.1.1	Solyc08g081140.2.1	Solyc01g095640.1.1	Solyc08g081140.2.1	Uncharacterized protein	transcription factor GLABRA 3-like	0.976
Solyc02g088340.2.1	Solyc03g081210.1.1	Solyc02g088340.2.1	Solyc03g081210.1.1	WRKY transcription factor 3	protein TRANSPARENT TESTA GLABRA 1-like	0.699
Solyc02g088340.2.1	Solyc03g097340.1.1	Solyc02g088340.2.1	Solyc03g097340.1.1	WRKY transcription factor 3	protein TRANSPARENT TESTA GLABRA 1-like	0.699
Solyc02g088340.2.1	Solyc03g120620.2.1	Solyc02g088340.2.1	Solyc03g120620.2.1	WRKY transcription factor 3	homeobox-leucine zipper protein GLABRA 2-like	0.535
Solyc02g088340.2.1	Solyc04g082470.1.1	Solyc02g088340.2.1	Solyc04g082470.1.1	WRKY transcription factor 3	WD repeat-containing protein LWD1-like	0.699
Solyc02g088340.2.1	Solyc08g081140.2.1	Solyc02g088340.2.1	Solyc08g081140.2.1	WRKY transcription factor 3	transcription factor GLABRA 3-like	0.697
Solyc03g081210.1.1	LePK6	Solyc03g081210.1.1	Solyc06g072340.2.1	protein TRANSPARENT TESTA GLABRA 1-like	uncharacterized LOC101245853	0.933
Solyc03g081210.1.1	Solyc02g088340.2.1	Solyc03g081210.1.1	Solyc02g088340.2.1	protein TRANSPARENT TESTA GLABRA 1-like	WRKY	0.699
Solyc03g081210.1.1	Solyc03g098150.2.1	Solyc03g081210.1.1	Solyc03g098150.2.1	protein TRANSPARENT TESTA GLABRA 1-like	uncharacterized LOC101252371	0.933
Solyc03g081210.1.1	Solyc03g120620.2.1	Solyc03g081210.1.1	Solyc03g120620.2.1	protein TRANSPARENT TESTA GLABRA 1-like	homeobox-leucine zipper protein GLABRA 2-like	0.701
Solyc03g081210.1.1	Solyc06g051510.2.1	Solyc03g081210.1.1	Solyc06g051510.2.1	protein TRANSPARENT TESTA GLABRA 1-like	dual specificity tyrosine-phosphorylation-regulated kinase 4-like	0.933
Solyc03g081210.1.1	Solyc08g081140.2.1	Solyc03g081210.1.1	Solyc08g081140.2.1	protein TRANSPARENT TESTA GLABRA 1-like	transcription factor GLABRA 3-like	0.557
Solyc03g081210.1.1	Solyc09g065100.1.1	Solyc03g081210.1.1	Solyc09g065100.1.1	protein TRANSPARENT TESTA GLABRA 1-like	transcription factor TT8-like	0.868
Solyc03g097340.1.1	LePK6	Solyc03g097340.1.1	Solyc06g072340.2.1	protein TRANSPARENT TESTA GLABRA 1-like	uncharacterized LOC101245853	0.933
Solyc03g097340.1.1	Solyc01g095640.1.1	Solyc03g097340.1.1	Solyc01g095640.1.1	protein TRANSPARENT TESTA GLABRA 1-like	Uncharacterized protein	0.538
Solyc03g097340.1.1	Solyc02g088340.2.1	Solyc03g097340.1.1	Solyc02g088340.2.1	protein TRANSPARENT TESTA GLABRA 1-like	WRKY	0.699
Solyc03g097340.1.1	Solyc03g098150.2.1	Solyc03g097340.1.1	Solyc03g098150.2.1	protein TRANSPARENT TESTA GLABRA 1-like	uncharacterized LOC101252371	0.933
Solyc03g097340.1.1	Solyc03g120620.2.1	Solyc03g097340.1.1	Solyc03g120620.2.1	protein TRANSPARENT TESTA GLABRA 1-like	homeobox-leucine zipper protein GLABRA 2-like	0.859
Solyc03g097340.1.1	Solyc06g051510.2.1	Solyc03g097340.1.1	Solyc06g051510.2.1	protein TRANSPARENT TESTA GLABRA 1-like	dual specificity tyrosine-phosphorylation-regulated kinase 4-like	0.933
Solyc03g097340.1.1	Solyc08g081140.2.1	Solyc03g097340.1.1	Solyc08g081140.2.1	protein TRANSPARENT TESTA GLABRA 1-like	transcription factor GLABRA 3-like	0.982
Solyc03g097340.1.1	Solyc09g065100.1.1	Solyc03g097340.1.1	Solyc09g065100.1.1	protein TRANSPARENT TESTA GLABRA 1-like	transcription factor TT8-like	0.978
Solyc03g098150.2.1	Solyc03g081210.1.1	Solyc03g098150.2.1	Solyc03g081210.1.1	uncharacterized LOC101252371	protein TRANSPARENT TESTA GLABRA 1-like	0.933
Solyc03g098150.2.1	Solyc03g097340.1.1	Solyc03g098150.2.1	Solyc03g097340.1.1	uncharacterized LOC101252371	protein TRANSPARENT TESTA GLABRA 1-like	0.933
Solyc03g098150.2.1	Solyc04g082470.1.1	Solyc03g098150.2.1	Solyc04g082470.1.1	uncharacterized LOC101252371	WD repeat-containing protein LWD1-like	0.933
Solyc03g120620.2.1	Solyc01g095640.1.1	Solyc03g120620.2.1	Solyc01g095640.1.1	homeobox-leucine zipper protein GLABRA 2-like	Uncharacterized protein	0.53
Solyc03g120620.2.1	Solyc02g088340.2.1	Solyc03g120620.2.1	Solyc02g088340.2.1	homeobox-leucine zipper protein GLABRA 2-like	WRKY	0.535
Solyc03g120620.2.1	Solyc03g081210.1.1	Solyc03g120620.2.1	Solyc03g081210.1.1	homeobox-leucine zipper protein GLABRA 2-like	protein TRANSPARENT TESTA GLABRA 1-like	0.701
Solyc03g120620.2.1	Solyc03g097340.1.1	Solyc03g120620.2.1	Solyc03g097340.1.1	homeobox-leucine zipper protein GLABRA 2-like	protein TRANSPARENT TESTA GLABRA 1-like	0.859
Solyc03g120620.2.1	Solyc04g082470.1.1	Solyc03g120620.2.1	Solyc04g082470.1.1	homeobox-leucine zipper protein GLABRA 2-like	WD repeat-containing protein LWD1-like	0.701
Solyc03g120620.2.1	Solyc08g081140.2.1	Solyc03g120620.2.1	Solyc08g081140.2.1	homeobox-leucine zipper protein GLABRA 2-like	transcription factor GLABRA 3-like	0.804
Solyc03g120620.2.1	Solyc09g065100.1.1	Solyc03g120620.2.1	Solyc09g065100.1.1	homeobox-leucine zipper protein GLABRA 2-like	transcription factor TT8-like	0.541
Solyc04g082470.1.1	LePK6	Solyc04g082470.1.1	Solyc06g072340.2.1	WD repeat-containing protein LWD1-like	uncharacterized LOC101245853	0.933
Solyc04g082470.1.1	Solyc02g088340.2.1	Solyc04g082470.1.1	Solyc02g088340.2.1	WD repeat-containing protein LWD1-like	WRKY	0.699
Solyc04g082470.1.1	Solyc03g098150.2.1	Solyc04g082470.1.1	Solyc03g098150.2.1	WD repeat-containing protein LWD1-like	uncharacterized LOC101252371	0.933
Solyc04g082470.1.1	Solyc03g120620.2.1	Solyc04g082470.1.1	Solyc03g120620.2.1	WD repeat-containing protein LWD1-like	homeobox-leucine zipper protein GLABRA 2-like	0.701
Solyc04g082470.1.1	Solyc06g051510.2.1	Solyc04g082470.1.1	Solyc06g051510.2.1	WD repeat-containing protein LWD1-like	dual specificity tyrosine-phosphorylation-regulated kinase 4-like	0.933
Solyc04g082470.1.1	Solyc08g081140.2.1	Solyc04g082470.1.1	Solyc08g081140.2.1	WD repeat-containing protein LWD1-like	transcription factor GLABRA 3-like	0.557
Solyc04g082470.1.1	Solyc09g065100.1.1	Solyc04g082470.1.1	Solyc09g065100.1.1	WD repeat-containing protein LWD1-like	transcription factor TT8-like	0.868
Solyc06g051510.2.1	Solyc03g081210.1.1	Solyc06g051510.2.1	Solyc03g081210.1.1	dual specificity tyrosine-phosphorylation-regulated kinase 4-like	protein TRANSPARENT TESTA GLABRA 1-like	0.933
Solyc06g051510.2.1	Solyc03g097340.1.1	Solyc06g051510.2.1	Solyc03g097340.1.1	dual specificity tyrosine-phosphorylation-regulated kinase 4-like	protein TRANSPARENT TESTA GLABRA 1-like	0.933
Solyc06g051510.2.1	Solyc04g082470.1.1	Solyc06g051510.2.1	Solyc04g082470.1.1	dual specificity tyrosine-phosphorylation-regulated kinase 4-like	WD repeat-containing protein LWD1-like	0.933
Solyc08g081140.2.1	Solyc01g095640.1.1	Solyc08g081140.2.1	Solyc01g095640.1.1	transcription factor GLABRA 3-like	Uncharacterized protein	0.976
Solyc08g081140.2.1	Solyc02g088340.2.1	Solyc08g081140.2.1	Solyc02g088340.2.1	transcription factor GLABRA 3-like	WRKY	0.697
Solyc08g081140.2.1	Solyc03g081210.1.1	Solyc08g081140.2.1	Solyc03g081210.1.1	transcription factor GLABRA 3-like	protein TRANSPARENT TESTA GLABRA 1-like	0.557
Solyc08g081140.2.1	Solyc03g097340.1.1	Solyc08g081140.2.1	Solyc03g097340.1.1	transcription factor GLABRA 3-like	protein TRANSPARENT TESTA GLABRA 1-like	0.982
Solyc08g081140.2.1	Solyc03g120620.2.1	Solyc08g081140.2.1	Solyc03g120620.2.1	transcription factor GLABRA 3-like	homeobox-leucine zipper protein GLABRA 2-like	0.804
Solyc08g081140.2.1	Solyc04g082470.1.1	Solyc08g081140.2.1	Solyc04g082470.1.1	transcription factor GLABRA 3-like	WD repeat-containing protein LWD1-like	0.557
Solyc09g065100.1.1	Solyc03g081210.1.1	Solyc09g065100.1.1	Solyc03g081210.1.1	transcription factor TT8-like	protein TRANSPARENT TESTA GLABRA 1-like	0.868
Solyc09g065100.1.1	Solyc03g097340.1.1	Solyc09g065100.1.1	Solyc03g097340.1.1	transcription factor TT8-like	protein TRANSPARENT TESTA GLABRA 1-like	0.978
Solyc09g065100.1.1	Solyc03g120620.2.1	Solyc09g065100.1.1	Solyc03g120620.2.1	transcription factor TT8-like	homeobox-leucine zipper protein GLABRA 2-like	0.541
Solyc09g065100.1.1	Solyc04g082470.1.1	Solyc09g065100.1.1	Solyc04g082470.1.1	transcription factor TT8-like	WD repeat-containing protein LWD1-like	0.868
