# Supplementary material for: Structural and Functional Insights into WRKY3 and WRKY4 Transcription Factors to Unravel the WRKY–DNA (W-Box) Complex Interaction in Tomato (Solanum lycopersicum L.). A Computational Approach
Source: Front Plant Sci. 2017 May 29;8:819. doi: 10.3389/fpls.2017.00819 (PMC5447077; doi:10.3389/fpls.2017.00819)
Supplement: Supplementary file 2 [file Table2.XLSX]

## Sheet: Sheet1
Protein (Node1)	Protein (Node 2)	Accession ID( Node1)	Accession ID (Node2)	Functional annotation (Node1)	Functional annotation (Node2)	Interactive Score
DREB3	MAPK5	Solyc04g072900.1.1	Solyc01g094960.2.1	Dehydration-responsive element binding protein 3	Mitogen-activated protein kinase 5	0.191
DREB3	Solyc02g069750.1.1	Solyc04g072900.1.1	Solyc02g069750.1.1	Dehydration-responsive element binding protein 3	Uncharacterized protein	0.159
DREB3	Solyc04g072020.2.1	Solyc04g072900.1.1	Solyc04g072020.2.1	Dehydration-responsive element binding protein 3	choline/ethanolamine kinase-like	0.159
DREB3	Solyc05g012770.2.1	Solyc04g072900.1.1	Solyc05g012770.2.1	Dehydration-responsive element binding protein 3	WRKY transcription factor 4	0.191
MAPK5	DREB3	Solyc01g094960.2.1	Solyc04g072900.1.1	Mitogen-activated protein kinase 5	Dehydration-responsive element binding protein 3	0.191
MAPK5	Solyc02g069750.1.1	Solyc01g094960.2.1	Solyc02g069750.1.1	Mitogen-activated protein kinase 5	Uncharacterized protein	0.159
MAPK5	Solyc02g093110.2.1	Solyc01g094960.2.1	Solyc02g093110.2.1	Mitogen-activated protein kinase 5	SUMO-conjugating enzyme SCE1-like	0.168
MAPK5	Solyc03g044260.2.1	Solyc01g094960.2.1	Solyc03g044260.2.1	Mitogen-activated protein kinase 5	SUMO-conjugating enzyme SCE1-like	0.168
MAPK5	Solyc03g112720.2.1	Solyc01g094960.2.1	Solyc03g112720.2.1	Mitogen-activated protein kinase 5	SUMO-conjugating enzyme SCE1-like	0.168
MAPK5	Solyc04g072020.2.1	Solyc01g094960.2.1	Solyc04g072020.2.1	Mitogen-activated protein kinase 5	choline/ethanolamine kinase-like	0.159
MAPK5	Solyc04g078620.2.1	Solyc01g094960.2.1	Solyc04g078620.2.1	Mitogen-activated protein kinase 5	SUMO-conjugating enzyme SCE1-like	0.168
MAPK5	Solyc05g012770.2.1	Solyc01g094960.2.1	Solyc05g012770.2.1	Mitogen-activated protein kinase 5	WRKY transcription factor 4	0.191
MAPK5	Solyc12g088680.1.1	Solyc01g094960.2.1	Solyc12g088680.1.1	Mitogen-activated protein kinase 5	SUMO-conjugating enzyme SCE1-like	0.168
MAPK5	SUMO	Solyc01g094960.2.1	Solyc09g059970.2.1	Mitogen-activated protein kinase 5	SUMO protein	0.499
Solyc01g087890.2.1	Solyc02g069750.1.1	Solyc01g087890.2.1	Solyc02g069750.1.1	CTL-like protein DDB_G0274487-like	Uncharacterized protein	0.242
Solyc01g087890.2.1	Solyc04g072020.2.1	Solyc01g087890.2.1	Solyc04g072020.2.1	CTL-like protein DDB_G0274487-like	choline/ethanolamine kinase-like	0.242
Solyc01g087890.2.1	Solyc05g012770.2.1	Solyc01g087890.2.1	Solyc05g012770.2.1	CTL-like protein DDB_G0274487-like	WRKY transcription factor 4	0.191
Solyc02g069750.1.1	DREB3	Solyc02g069750.1.1	Solyc04g072900.1.1	Uncharacterized protein	Dehydration-responsive element binding protein 3	0.159
Solyc02g069750.1.1	MAPK5	Solyc02g069750.1.1	Solyc01g094960.2.1	Uncharacterized protein	Mitogen-activated protein kinase 5	0.159
Solyc02g069750.1.1	Solyc01g087890.2.1	Solyc02g069750.1.1	Solyc01g087890.2.1	Uncharacterized protein	CTL-like protein DDB_G0274487-like	0.242
DREB3	MAPK5	Solyc04g072900.1.1	Solyc01g094960.2.1	Dehydration-responsive element binding protein 3	Mitogen-activated protein kinase 5	0.191
DREB3	Solyc02g069750.1.1	Solyc04g072900.1.1	Solyc02g069750.1.1	Dehydration-responsive element binding protein 3	Uncharacterized protein	0.159
DREB3	Solyc04g072020.2.1	Solyc04g072900.1.1	Solyc04g072020.2.1	Dehydration-responsive element binding protein 3	choline/ethanolamine kinase-like	0.159
DREB3	Solyc05g012770.2.1	Solyc04g072900.1.1	Solyc05g012770.2.1	Dehydration-responsive element binding protein 3	WRKY transcription factor 4	0.191
MAPK5	DREB3	Solyc01g094960.2.1	Solyc04g072900.1.1	Mitogen-activated protein kinase 5	Dehydration-responsive element binding protein 3	0.191
MAPK5	Solyc02g069750.1.1	Solyc01g094960.2.1	Solyc02g069750.1.1	Mitogen-activated protein kinase 5	Uncharacterized protein	0.159
MAPK5	Solyc02g093110.2.1	Solyc01g094960.2.1	Solyc02g093110.2.1	Mitogen-activated protein kinase 5	SUMO-conjugating enzyme SCE1-like	0.168
MAPK5	Solyc03g044260.2.1	Solyc01g094960.2.1	Solyc03g044260.2.1	Mitogen-activated protein kinase 5	SUMO-conjugating enzyme SCE1-like	0.168
MAPK5	Solyc03g112720.2.1	Solyc01g094960.2.1	Solyc03g112720.2.1	Mitogen-activated protein kinase 5	SUMO-conjugating enzyme SCE1-like	0.168
MAPK5	Solyc04g072020.2.1	Solyc01g094960.2.1	Solyc04g072020.2.1	Mitogen-activated protein kinase 5	choline/ethanolamine kinase-like	0.159
MAPK5	Solyc04g078620.2.1	Solyc01g094960.2.1	Solyc04g078620.2.1	Mitogen-activated protein kinase 5	SUMO-conjugating enzyme SCE1-like	0.168
MAPK5	Solyc05g012770.2.1	Solyc01g094960.2.1	Solyc05g012770.2.1	Mitogen-activated protein kinase 5	WRKY transcription factor 4	0.191
MAPK5	Solyc12g088680.1.1	Solyc01g094960.2.1	Solyc12g088680.1.1	Mitogen-activated protein kinase 5	SUMO-conjugating enzyme SCE1-like	0.168
MAPK5	SUMO	Solyc01g094960.2.1	Solyc09g059970.2.1	Mitogen-activated protein kinase 5	SUMO protein	0.499
Solyc01g087890.2.1	Solyc02g069750.1.1	Solyc01g087890.2.1	Solyc02g069750.1.1	CTL-like protein DDB_G0274487-like	Uncharacterized protein	0.242
Solyc01g087890.2.1	Solyc04g072020.2.1	Solyc01g087890.2.1	Solyc04g072020.2.1	CTL-like protein DDB_G0274487-like	choline/ethanolamine kinase-like	0.242
Solyc01g087890.2.1	Solyc05g012770.2.1	Solyc01g087890.2.1	Solyc05g012770.2.1	CTL-like protein DDB_G0274487-like	WRKY transcription factor 4	0.191
Solyc02g069750.1.1	DREB3	Solyc02g069750.1.1	Solyc04g072900.1.1	Uncharacterized protein	Dehydration-responsive element binding protein 3	0.159
Solyc02g069750.1.1	MAPK5	Solyc02g069750.1.1	Solyc01g094960.2.1	Uncharacterized protein	Mitogen-activated protein kinase 5	0.159
Solyc02g069750.1.1	Solyc01g087890.2.1	Solyc02g069750.1.1	Solyc01g087890.2.1	Uncharacterized protein	CTL-like protein DDB_G0274487-like	0.242
Solyc02g069750.1.1	Solyc05g012770.2.1	Solyc02g069750.1.1	Solyc05g012770.2.1	Uncharacterized protein	WRKY transcription factor 4	0.159
Solyc02g093110.2.1	MAPK5	Solyc02g093110.2.1	Solyc01g094960.2.1	SUMO-conjugating enzyme SCE1-like	Mitogen-activated protein kinase 5	0.168
Solyc02g093110.2.1	Solyc07g005750.2.1	Solyc02g093110.2.1	Solyc07g005750.2.1	SUMO-conjugating enzyme SCE1-like	F-box protein SKIP1-like	0.165
Solyc02g093110.2.1	Solyc07g049360.2.1	Solyc02g093110.2.1	Solyc07g049360.2.1	SUMO-conjugating enzyme SCE1-like	small ubiquitin-related modifier 1-like	0.998
Solyc02g093110.2.1	Solyc07g064880.2.1	Solyc02g093110.2.1	Solyc07g064880.2.1	SUMO-conjugating enzyme SCE1-like	small ubiquitin-related modifier 2-like	0.998
Solyc02g093110.2.1	Solyc12g006010.1.1	Solyc02g093110.2.1	Solyc12g006010.1.1	SUMO-conjugating enzyme SCE1-like	small ubiquitin-related modifier 1-like	0.998
Solyc02g093110.2.1	SUMO	Solyc02g093110.2.1	Solyc09g059970.2.1	SUMO-conjugating enzyme SCE1-like	SUMO protein	0.998
Solyc03g044260.2.1	MAPK5	Solyc03g044260.2.1	Solyc01g094960.2.1	SUMO-conjugating enzyme SCE1-like	Mitogen-activated protein kinase 5	0.168
Solyc03g044260.2.1	Solyc07g005750.2.1	Solyc03g044260.2.1	Solyc07g005750.2.1	SUMO-conjugating enzyme SCE1-like	F-box protein SKIP1-like	0.165
Solyc03g044260.2.1	Solyc07g049360.2.1	Solyc03g044260.2.1	Solyc07g049360.2.1	SUMO-conjugating enzyme SCE1-like	small ubiquitin-related modifier 1-like	0.998
Solyc03g044260.2.1	Solyc07g064880.2.1	Solyc03g044260.2.1	Solyc07g064880.2.1	SUMO-conjugating enzyme SCE1-like	small ubiquitin-related modifier 2-like	0.998
Solyc03g044260.2.1	Solyc12g006010.1.1	Solyc03g044260.2.1	Solyc12g006010.1.1	SUMO-conjugating enzyme SCE1-like	small ubiquitin-related modifier 1-like	0.998
Solyc03g044260.2.1	SUMO	Solyc03g044260.2.1	Solyc09g059970.2.1	SUMO-conjugating enzyme SCE1-like	SUMO protein	0.998
Solyc03g112720.2.1	MAPK5	Solyc03g112720.2.1	Solyc01g094960.2.1	SUMO-conjugating enzyme SCE1-like	Mitogen-activated protein kinase 5	0.168
Solyc03g112720.2.1	Solyc07g005750.2.1	Solyc03g112720.2.1	Solyc07g005750.2.1	SUMO-conjugating enzyme SCE1-like	F-box protein SKIP1-like	0.165
Solyc03g112720.2.1	Solyc07g049360.2.1	Solyc03g112720.2.1	Solyc07g049360.2.1	SUMO-conjugating enzyme SCE1-like	small ubiquitin-related modifier 1-like	0.998
Solyc03g112720.2.1	Solyc07g064880.2.1	Solyc03g112720.2.1	Solyc07g064880.2.1	SUMO-conjugating enzyme SCE1-like	small ubiquitin-related modifier 2-like	0.998
Solyc03g112720.2.1	Solyc12g006010.1.1	Solyc03g112720.2.1	Solyc12g006010.1.1	SUMO-conjugating enzyme SCE1-like	small ubiquitin-related modifier 1-like	0.998
Solyc03g112720.2.1	SUMO	Solyc03g112720.2.1	Solyc09g059970.2.1	SUMO-conjugating enzyme SCE1-like	SUMO protein	0.998
Solyc04g072020.2.1	DREB3	Solyc04g072020.2.1	Solyc04g072900.1.1	choline/ethanolamine kinase-like	Dehydration-responsive element binding protein 3	0.159
Solyc04g072020.2.1	MAPK5	Solyc04g072020.2.1	Solyc01g094960.2.1	choline/ethanolamine kinase-like	Mitogen-activated protein kinase 5	0.159
Solyc04g072020.2.1	Solyc01g087890.2.1	Solyc04g072020.2.1	Solyc01g087890.2.1	choline/ethanolamine kinase-like	CTL-like protein DDB_G0274487-like	0.242
Solyc04g072020.2.1	Solyc05g012770.2.1	Solyc04g072020.2.1	Solyc05g012770.2.1	choline/ethanolamine kinase-like	WRKY transcription factor 4	0.159
Solyc04g078620.2.1	MAPK5	Solyc04g078620.2.1	Solyc01g094960.2.1	SUMO-conjugating enzyme SCE1-like	Mitogen-activated protein kinase 5	0.168
Solyc04g078620.2.1	Solyc07g005750.2.1	Solyc04g078620.2.1	Solyc07g005750.2.1	SUMO-conjugating enzyme SCE1-like	F-box protein SKIP1-like	0.165
Solyc04g078620.2.1	Solyc07g049360.2.1	Solyc04g078620.2.1	Solyc07g049360.2.1	SUMO-conjugating enzyme SCE1-like	small ubiquitin-related modifier 1-like	0.998
Solyc04g078620.2.1	Solyc07g064880.2.1	Solyc04g078620.2.1	Solyc07g064880.2.1	SUMO-conjugating enzyme SCE1-like	small ubiquitin-related modifier 2-like	0.998
Solyc04g078620.2.1	Solyc12g006010.1.1	Solyc04g078620.2.1	Solyc12g006010.1.1	SUMO-conjugating enzyme SCE1-like	small ubiquitin-related modifier 1-like	0.998
Solyc04g078620.2.1	SUMO	Solyc04g078620.2.1	Solyc09g059970.2.1	SUMO-conjugating enzyme SCE1-like	SUMO protein	0.998
Solyc05g012770.2.1	DREB3	Solyc05g012770.2.1	Solyc04g072900.1.1	WRKY transcription factor 4	Dehydration-responsive element binding protein 3	0.191
Solyc05g012770.2.1	MAPK5	Solyc05g012770.2.1	Solyc01g094960.2.1	WRKY transcription factor 4	Mitogen-activated protein kinase 5	0.191
Solyc05g012770.2.1	Solyc01g087890.2.1	Solyc05g012770.2.1	Solyc01g087890.2.1	WRKY transcription factor 4	CTL-like protein DDB_G0274487-like	0.191
Solyc05g012770.2.1	Solyc02g069750.1.1	Solyc05g012770.2.1	Solyc02g069750.1.1	WRKY transcription factor 4	Uncharacterized protein	0.159
Solyc05g012770.2.1	Solyc04g072020.2.1	Solyc05g012770.2.1	Solyc04g072020.2.1	WRKY transcription factor 4	choline/ethanolamine kinase-like	0.159
Solyc05g012770.2.1	Solyc07g005750.2.1	Solyc05g012770.2.1	Solyc07g005750.2.1	WRKY transcription factor 4	F-box protein SKIP1-like	0.171
Solyc05g012770.2.1	Solyc07g049360.2.1	Solyc05g012770.2.1	Solyc07g049360.2.1	WRKY transcription factor 4	small ubiquitin-related modifier 1-like	0.236
Solyc05g012770.2.1	Solyc07g064880.2.1	Solyc05g012770.2.1	Solyc07g064880.2.1	WRKY transcription factor 4	small ubiquitin-related modifier 2-like	0.236
Solyc05g012770.2.1	Solyc12g006010.1.1	Solyc05g012770.2.1	Solyc12g006010.1.1	WRKY transcription factor 4	small ubiquitin-related modifier 1-like	0.236
Solyc05g012770.2.1	SUMO	Solyc05g012770.2.1	Solyc09g059970.2.1	WRKY transcription factor 4	SUMO protein	0.236
Solyc07g005750.2.1	Solyc02g093110.2.1	Solyc07g005750.2.1	Solyc02g093110.2.1	F-box protein SKIP1-like	SUMO-conjugating enzyme SCE1-like	0.165
Solyc07g005750.2.1	Solyc03g044260.2.1	Solyc07g005750.2.1	Solyc03g044260.2.1	F-box protein SKIP1-like	SUMO-conjugating enzyme SCE1-like	0.165
Solyc07g005750.2.1	Solyc03g112720.2.1	Solyc07g005750.2.1	Solyc03g112720.2.1	F-box protein SKIP1-like	SUMO-conjugating enzyme SCE1-like	0.165
Solyc07g005750.2.1	Solyc04g078620.2.1	Solyc07g005750.2.1	Solyc04g078620.2.1	F-box protein SKIP1-like	SUMO-conjugating enzyme SCE1-like	0.165
Solyc07g005750.2.1	Solyc05g012770.2.1	Solyc07g005750.2.1	Solyc05g012770.2.1	F-box protein SKIP1-like	WRKY transcription factor 4	0.171
Solyc07g005750.2.1	Solyc12g088680.1.1	Solyc07g005750.2.1	Solyc12g088680.1.1	F-box protein SKIP1-like	SUMO-conjugating enzyme SCE1-like	0.165
Solyc07g049360.2.1	Solyc02g093110.2.1	Solyc07g049360.2.1	Solyc02g093110.2.1	small ubiquitin-related modifier 1-like	SUMO-conjugating enzyme SCE1-like	0.998
Solyc07g049360.2.1	Solyc03g044260.2.1	Solyc07g049360.2.1	Solyc03g044260.2.1	small ubiquitin-related modifier 1-like	SUMO-conjugating enzyme SCE1-like	0.998
Solyc07g049360.2.1	Solyc03g112720.2.1	Solyc07g049360.2.1	Solyc03g112720.2.1	small ubiquitin-related modifier 1-like	SUMO-conjugating enzyme SCE1-like	0.998
Solyc07g049360.2.1	Solyc04g078620.2.1	Solyc07g049360.2.1	Solyc04g078620.2.1	small ubiquitin-related modifier 1-like	SUMO-conjugating enzyme SCE1-like	0.998
Solyc07g049360.2.1	Solyc05g012770.2.1	Solyc07g049360.2.1	Solyc05g012770.2.1	small ubiquitin-related modifier 1-like	WRKY transcription factor 4	0.236
Solyc07g049360.2.1	Solyc12g088680.1.1	Solyc07g049360.2.1	Solyc12g088680.1.1	small ubiquitin-related modifier 1-like	SUMO-conjugating enzyme SCE1-like	0.998
Solyc07g064880.2.1	Solyc02g093110.2.1	Solyc07g064880.2.1	Solyc02g093110.2.1	small ubiquitin-related modifier 2-like	SUMO-conjugating enzyme SCE1-like	0.998
Solyc07g064880.2.1	Solyc03g044260.2.1	Solyc07g064880.2.1	Solyc03g044260.2.1	small ubiquitin-related modifier 2-like	SUMO-conjugating enzyme SCE1-like	0.998
Solyc07g064880.2.1	Solyc03g112720.2.1	Solyc07g064880.2.1	Solyc03g112720.2.1	small ubiquitin-related modifier 2-like	SUMO-conjugating enzyme SCE1-like	0.998
Solyc07g064880.2.1	Solyc04g078620.2.1	Solyc07g064880.2.1	Solyc04g078620.2.1	small ubiquitin-related modifier 2-like	SUMO-conjugating enzyme SCE1-like	0.998
Solyc07g064880.2.1	Solyc05g012770.2.1	Solyc07g064880.2.1	Solyc05g012770.2.1	small ubiquitin-related modifier 2-like	WRKY transcription factor 4	0.236
Solyc07g064880.2.1	Solyc12g088680.1.1	Solyc07g064880.2.1	Solyc12g088680.1.1	small ubiquitin-related modifier 2-like	SUMO-conjugating enzyme SCE1-like	0.998
Solyc12g006010.1.1	Solyc02g093110.2.1	Solyc12g006010.1.1	Solyc02g093110.2.1	small ubiquitin-related modifier 1-like	SUMO-conjugating enzyme SCE1-like	0.998
Solyc12g006010.1.1	Solyc03g044260.2.1	Solyc12g006010.1.1	Solyc03g044260.2.1	small ubiquitin-related modifier 1-like	SUMO-conjugating enzyme SCE1-like	0.998
Solyc12g006010.1.1	Solyc03g112720.2.1	Solyc12g006010.1.1	Solyc03g112720.2.1	small ubiquitin-related modifier 1-like	SUMO-conjugating enzyme SCE1-like	0.998
Solyc12g006010.1.1	Solyc04g078620.2.1	Solyc12g006010.1.1	Solyc04g078620.2.1	small ubiquitin-related modifier 1-like	SUMO-conjugating enzyme SCE1-like	0.998
Solyc12g006010.1.1	Solyc05g012770.2.1	Solyc12g006010.1.1	Solyc05g012770.2.1	small ubiquitin-related modifier 1-like	WRKY transcription factor 4	0.236
Solyc12g006010.1.1	Solyc12g088680.1.1	Solyc12g006010.1.1	Solyc12g088680.1.1	small ubiquitin-related modifier 1-like	SUMO-conjugating enzyme SCE1-like	0.998
Solyc12g088680.1.1	MAPK5	Solyc12g088680.1.1	Solyc01g094960.2.1	SUMO-conjugating enzyme SCE1-like	Mitogen-activated protein kinase 5	0.168
Solyc12g088680.1.1	Solyc07g005750.2.1	Solyc12g088680.1.1	Solyc07g005750.2.1	SUMO-conjugating enzyme SCE1-like	F-box protein SKIP1-like	0.165
Solyc12g088680.1.1	Solyc07g049360.2.1	Solyc12g088680.1.1	Solyc07g049360.2.1	SUMO-conjugating enzyme SCE1-like	small ubiquitin-related modifier 1-like	0.998
Solyc12g088680.1.1	Solyc07g064880.2.1	Solyc12g088680.1.1	Solyc07g064880.2.1	SUMO-conjugating enzyme SCE1-like	small ubiquitin-related modifier 2-like	0.998
Solyc12g088680.1.1	Solyc12g006010.1.1	Solyc12g088680.1.1	Solyc12g006010.1.1	SUMO-conjugating enzyme SCE1-like	small ubiquitin-related modifier 1-like	0.998
Solyc12g088680.1.1	SUMO	Solyc12g088680.1.1	Solyc09g059970.2.1	SUMO-conjugating enzyme SCE1-like	SUMO protein	0.998
SUMO	MAPK5	Solyc09g059970.2.1	Solyc01g094960.2.1	SUMO protein	Mitogen-activated protein kinase 5	0.499
SUMO	Solyc02g093110.2.1	Solyc09g059970.2.1	Solyc02g093110.2.1	SUMO protein	SUMO-conjugating enzyme SCE1-like	0.998
SUMO	Solyc03g044260.2.1	Solyc09g059970.2.1	Solyc03g044260.2.1	SUMO protein	SUMO-conjugating enzyme SCE1-like	0.998
SUMO	Solyc03g112720.2.1	Solyc09g059970.2.1	Solyc03g112720.2.1	SUMO protein	SUMO-conjugating enzyme SCE1-like	0.998
SUMO	Solyc04g078620.2.1	Solyc09g059970.2.1	Solyc04g078620.2.1	SUMO protein	SUMO-conjugating enzyme SCE1-like	0.998
SUMO	Solyc05g012770.2.1	Solyc09g059970.2.1	Solyc05g012770.2.1	SUMO protein	WRKY transcription factor 4	0.236
SUMO	Solyc12g088680.1.1	Solyc09g059970.2.1	Solyc12g088680.1.1	SUMO protein	SUMO-conjugating enzyme SCE1-like	0.998
