# Supplementary material for: Structural and Functional Insights into WRKY3 and WRKY4 Transcription Factors to Unravel the WRKY–DNA (W-Box) Complex Interaction in Tomato (Solanum lycopersicum L.). A Computational Approach
Source: Front Plant Sci. 2017 May 29;8:819. doi: 10.3389/fpls.2017.00819 (PMC5447077; doi:10.3389/fpls.2017.00819)
Supplement: Supplementary file 3 [file Table4.XLSX]

## Sheet: REVIGO (1)
Gene ontology ID	Functional annotation	Frequency	plot_X	plot_Y	plot_size	value	uniqueness	dispensability	representative
GO:0008608	attachment of spindle microtubules to kinetochore	0.00037	1.949	-1.323	3.672	1	0.913	0	8608
GO:0009723	response to ethylene	0.0001	-7.677	-0.329	3.128	1	0.694	0	9723
GO:0015698	inorganic anion transport	0.00872	-0.29	-5.505	5.049	1	0.913	0	15698
GO:0006817	phosphate ion transport	0.00242	null	null	4.492	1	0.917	0.717	15698
GO:0006865	amino acid transport	0.00813	null	null	5.018	1	0.859	0.807	15698
GO:0009693	ethylene biosynthetic process	1e-05	0.405	1.574	2.286	1	0.948	0.017	9693
GO:0006457	protein folding	0.00903	-0.702	-1.289	5.064	1	0.959	0.026	6457
GO:0006914	autophagy	0.0023	-0.261	-0.472	4.47	1	0.962	0.03	6914
GO:0019684	photosynthesis, light reaction	0.00069	-1.304	-1.322	3.947	1	0.956	0.032	19684
GO:0009942	longitudinal axis specification	0	1.573	-4.638	1.748	1	0.859	0.04	9942
GO:0046777	protein autophosphorylation	0.00077	2.558	5.045	3.993	1	0.912	0.041	46777
GO:0009407	toxin catabolic process	0	0.741	0.123	1.806	1	0.919	0.093	9407
GO:0009697	salicylic acid biosynthetic process	2e-05	3.543	2.971	2.439	1	0.89	0.1	9697
GO:0015074	DNA integration	0.00682	3.484	6.471	4.942	1	0.909	0.116	15074
GO:0000226	microtubule cytoskeleton organization	0.00293	3.374	1.696	4.575	1	0.893	0.136	226
GO:0030010	establishment of cell polarity	0.00052	1.98	-0.346	3.823	1	0.917	0.14	30010
GO:0043069	negative regulation of programmed cell death	0.00177	-0.417	6.959	4.357	1	0.802	0.154	43069
GO:0010310	regulation of hydrogen peroxide metabolic process	2e-05	-0.48	7.021	2.441	1	0.892	0.159	10310
GO:0008219	cell death	0.00458	4.37	-0.423	4.769	1	0.907	0.167	8219
GO:0009718	anthocyanin-containing compound biosynthetic process	1e-05	4.046	1.366	2.188	1	0.925	0.179	9718
GO:0006885	regulation of pH	0.00066	-1.776	7.529	3.931	1	0.9	0.185	6885
GO:0010508	positive regulation of autophagy	0.00037	-1.269	6.704	3.676	1	0.879	0.19	10508
GO:0043900	regulation of multi-organism process	0.00079	-1.507	7.846	4.008	1	0.875	0.196	43900
GO:0009685	gibberellin metabolic process	2e-05	2.822	-1.258	2.415	1	0.916	0.205	9685
GO:0001666	response to hypoxia	0.00049	-6.897	1.162	3.802	1	0.668	0.22	1666
GO:0034605	cellular response to heat	0.00041	null	null	3.726	1	0.645	0.865	1666
GO:0006970	response to osmotic stress	0.00082	null	null	4.022	1	0.659	0.76	1666
GO:0009409	response to cold	0.00039	null	null	3.699	1	0.667	0.862	1666
GO:0009408	response to heat	0.00166	null	null	4.328	1	0.64	0.733	1666
GO:0070370	cellular heat acclimation	3e-05	null	null	2.631	1	0.685	0.735	1666
GO:0006857	oligopeptide transport	0.00057	0.115	-6.23	3.864	1	0.93	0.234	6857
GO:0006887	exocytosis	0.0021	3.893	-3.321	4.43	1	0.873	0.262	6887
GO:0080169	cellular response to boron-containing substance deprivation	0	-6.639	1.16	0.477	1	0.696	0.272	80169
GO:0045492	xylan biosynthetic process	7e-05	4.001	3.085	2.926	1	0.868	0.291	45492
GO:0010413	glucuronoxylan metabolic process	1e-05	null	null	2.068	1	0.939	0.713	45492
GO:0009957	epidermal cell fate specification	1e-05	1.978	-4.068	2.124	1	0.877	0.3	9957
GO:0035304	regulation of protein dephosphorylation	0.00027	0.376	7.813	3.537	1	0.851	0.307	35304
GO:0002679	respiratory burst involved in defense response	1e-05	-7.707	2.297	2.258	1	0.688	0.313	2679
GO:0019375	galactolipid biosynthetic process	1e-05	3.027	0.773	2.097	1	0.907	0.314	19375
GO:0001522	pseudouridine synthesis	0.0035	2.712	6.36	4.652	1	0.889	0.327	1522
GO:0010193	response to ozone	2e-05	-8.064	0.042	2.427	1	0.648	0.338	10193
GO:0006396	RNA processing	0.0321	2.928	6.463	5.615	1	0.888	0.339	6396
GO:0035556	intracellular signal transduction	0.04	-5.451	4.437	5.71	1	0.598	0.341	35556
GO:0007165	signal transduction	0.06621	null	null	5.929	1	0.584	0.847	35556
GO:0043620	regulation of DNA-templated transcription in response to stress	0.00027	-4.515	4.779	3.543	1	0.635	0.372	43620
GO:0007263	nitric oxide mediated signal transduction	3e-05	-5.106	4.747	2.589	1	0.732	0.372	7263
GO:0009555	pollen development	0.00019	2.171	-5.047	3.382	1	0.873	0.391	9555
GO:0009695	jasmonic acid biosynthetic process	1e-05	3.623	0.969	2.217	1	0.904	0.42	9695
GO:0006612	protein targeting to membrane	0.00182	4.489	-2.017	4.367	1	0.851	0.433	6612
GO:0052542	defense response by callose deposition	1e-05	-6.006	-1.838	2.155	1	0.697	0.455	52542
GO:0006952	defense response	0.00568	-7.285	1.506	4.863	1	0.669	0.46	6952
GO:0006346	methylation-dependent chromatin silencing	4e-05	1.723	6.6	2.722	1	0.782	0.478	6346
GO:0034976	response to endoplasmic reticulum stress	0.001	-8.038	1.864	4.106	1	0.677	0.487	34976
GO:0009627	systemic acquired resistance	5e-05	-7.548	1.458	2.803	1	0.63	0.488	9627
GO:0009816	defense response to bacterium, incompatible interaction	3e-05	null	null	2.535	1	0.636	0.893	9627
GO:0006826	iron ion transport	0.00133	-0.101	-6.433	4.233	1	0.932	0.488	6826
GO:0010583	response to cyclopentenone	5e-05	-6.666	-0.541	2.845	1	0.71	0.492	10583
GO:0000911	cytokinesis by cell plate formation	3e-05	0.957	-1.474	2.597	1	0.921	0.492	911
GO:0009611	response to wounding	0.00127	-7.343	1.584	4.212	1	0.697	0.497	9611
GO:0048451	petal formation	0	1.671	-4.611	1.431	1	0.846	0.507	48451
GO:0048527	lateral root development	5e-05	null	null	2.79	1	0.836	0.816	48451
GO:0010150	leaf senescence	6e-05	null	null	2.854	1	0.851	0.722	48451
GO:0048453	sepal formation	0	null	null	1.447	1	0.846	0.823	48451
GO:1900056	negative regulation of leaf senescence	0	null	null	1.568	1	0.791	0.868	48451
GO:0010106	cellular response to iron ion starvation	2e-05	-7.371	2.197	2.364	1	0.673	0.524	10106
GO:0010050	vegetative phase change	1e-05	2.112	-4.755	1.978	1	0.867	0.53	10050
GO:0009625	response to insect	1e-05	-6.083	0.669	1.991	1	0.714	0.534	9625
GO:0006355	regulation of transcription, DNA-templated	0.09917	0.285	6.958	6.105	1	0.769	0.537	6355
GO:0006351	transcription, DNA-templated	0.10659	null	null	6.136	1	0.855	0.876	6355
GO:0030968	endoplasmic reticulum unfolded protein response	0.00027	-6.32	3.605	3.548	1	0.579	0.538	30968
GO:0010200	response to chitin	4e-05	-7.484	-0.71	2.755	1	0.69	0.544	10200
GO:0009961	response to 1-aminocyclopropane-1-carboxylic acid	0	-5.873	-1.005	1.041	1	0.717	0.545	9961
GO:0000165	MAPK cascade	0.00245	-3.621	4.359	4.498	1	0.616	0.549	165
GO:0006464	cellular protein modification process	0.07726	2.868	5.862	5.996	1	0.882	0.551	6464
GO:0043090	amino acid import	0.0001	0.774	-6.159	3.104	1	0.889	0.553	43090
GO:0009846	pollen germination	3e-05	1.354	-3.821	2.63	1	0.857	0.556	9846
GO:0048544	recognition of pollen	0.00034	null	null	3.644	1	0.766	0.845	9846
GO:0051567	histone H3-K9 methylation	0.0001	4.423	4.615	3.094	1	0.899	0.562	51567
GO:0016045	detection of bacterium	3e-05	-6.594	0.792	2.535	1	0.694	0.567	16045
GO:0009595	detection of biotic stimulus	5e-05	-5.834	0.842	2.775	1	0.713	0.569	9595
GO:0010043	response to zinc ion	9e-05	-6.959	-0.603	3.058	1	0.718	0.57	10043
GO:0009624	response to nematode	3e-05	-6.298	0.983	2.618	1	0.696	0.572	9624
GO:0015824	proline transport	0.00019	1.163	-6.389	3.395	1	0.884	0.58	15824
GO:0015706	nitrate transport	0.00021	-0.095	-4.623	3.424	1	0.921	0.583	15706
GO:0009644	response to high light intensity	5e-05	-5.77	-0.003	2.815	1	0.737	0.587	9644
GO:0009646	response to absence of light	2e-05	null	null	2.474	1	0.746	0.886	9644
GO:0009873	ethylene-activated signaling pathway	5e-05	-5.578	3.732	2.803	1	0.636	0.595	9873
GO:0009616	virus induced gene silencing	1e-05	-6.026	3.024	2.19	1	0.607	0.612	9616
GO:0006412	translation	0.05686	3.428	5.861	5.863	1	0.869	0.614	6412
GO:0010055	atrichoblast differentiation	0	2.13	-4.652	0.778	1	0.854	0.616	10055
GO:0010167	response to nitrate	2e-05	-7.264	-1.152	2.398	1	0.687	0.618	10167
GO:0045893	positive regulation of transcription, DNA-templated	0.00519	0.248	7.413	4.823	1	0.807	0.62	45893
GO:0010363	regulation of plant-type hypersensitive response	1e-05	-6.172	4.025	1.968	1	0.637	0.629	10363
GO:0010120	camalexin biosynthetic process	0	3.99	3.187	1.716	1	0.892	0.637	10120
GO:0032107	regulation of response to nutrient levels	0.00011	-6.024	4.199	3.149	1	0.659	0.647	32107
GO:0016036	cellular response to phosphate starvation	9e-05	null	null	3.041	1	0.649	0.701	32107
GO:0009612	response to mechanical stimulus	0.00035	-6.921	0.854	3.647	1	0.647	0.659	9612
GO:0042542	response to hydrogen peroxide	0.00029	-8.02	0.692	3.571	1	0.627	0.666	42542
GO:0070301	cellular response to hydrogen peroxide	0.00019	null	null	3.397	1	0.61	0.755	42542
GO:0009651	response to salt stress	0.00043	-7.336	1.159	3.741	1	0.67	0.668	9651
GO:0050832	defense response to fungus	0.00028	-7.573	1.541	3.557	1	0.607	0.675	50832
GO:0002237	response to molecule of bacterial origin	0.00049	null	null	3.796	1	0.579	0.896	50832
GO:1900150	regulation of defense response to fungus	1e-05	null	null	2.223	1	0.622	0.818	50832
GO:0009620	response to fungus	0.00035	null	null	3.655	1	0.661	0.718	50832
GO:0009617	response to bacterium	0.00145	null	null	4.271	1	0.635	0.8	50832
GO:0042742	defense response to bacterium	0.00097	null	null	4.097	1	0.581	0.861	50832
GO:0045892	negative regulation of transcription, DNA-templated	0.00592	0.362	7.406	4.881	1	0.777	0.685	45892
GO:0000122	negative regulation of transcription from RNA polymerase II promoter	0.00199	null	null	4.408	1	0.805	0.894	45892
GO:0010214	seed coat development	2e-05	2.677	-5.339	2.389	1	0.851	0.688	10214
GO:0009793	embryo development ending in seed dormancy	0.00024	null	null	3.484	1	0.835	0.831	10214
GO:0009960	endosperm development	1e-05	null	null	2.243	1	0.85	0.724	10214
GO:0031347	regulation of defense response	0.00132	-6.131	4.106	4.229	1	0.609	0.694	31347
GO:0031348	negative regulation of defense response	0.00038	null	null	3.689	1	0.603	0.782	31347
GO:0050691	regulation of defense response to virus by host	6e-05	-6.088	3.144	2.909	1	0.596	0.696	50691
GO:1900425	negative regulation of defense response to bacterium	2e-05	null	null	2.393	1	0.595	0.768	50691
GO:0009733	response to auxin	0.00078	-7.901	0.073	4.003	1	0.662	0.696	9733
GO:0009414	response to water deprivation	0.00022	-7.431	0.397	3.453	1	0.572	0.696	9414
GO:0009753	response to jasmonic acid	0.00011	null	null	3.152	1	0.653	0.763	9414
GO:0009751	response to salicylic acid	0.00013	null	null	3.212	1	0.653	0.769	9414
GO:0009738	abscisic acid-activated signaling pathway	0.0001	null	null	3.127	1	0.587	0.866	9414
GO:0009737	response to abscisic acid	0.00029	null	null	3.572	1	0.635	0.807	9414
GO:0009739	response to gibberellin	6e-05	null	null	2.9	1	0.662	0.738	9414
GO:0009867	jasmonic acid mediated signaling pathway	6e-05	null	null	2.889	1	0.595	0.737	9414
GO:0009862	systemic acquired resistance, salicylic acid mediated signaling pathway	1e-05	null	null	1.914	1	0.52	0.883	9414
GO:0009863	salicylic acid mediated signaling pathway	7e-05	null	null	2.95	1	0.596	0.758	9414
GO:0009864	induced systemic resistance, jasmonic acid mediated signaling pathway	2e-05	null	null	2.334	1	0.489	0.931	9414
GO:0042631	cellular response to water deprivation	2e-05	null	null	2.465	1	0.551	0.863	9414
GO:0031048	chromatin silencing by small RNA	4e-05	1.792	7.04	2.752	1	0.793	0.7	31048
